# Supplementary material for: Reference and point-of-care testing for G6PD deficiency: Blood disorder interference, contrived specimens, and fingerstick equivalence and precision
Source: PLoS One. 2021 Sep 20;16(9):e0257560. doi: 10.1371/journal.pone.0257560 (PMC8452025; doi:10.1371/journal.pone.0257560)
Supplement: S8 Table — (XLSX) [file pone.0257560.s015.xlsx]

## Sheet: Dictionary
	This excel file contains line data for samples collected in the US which received full gene DNA sequencing.
	The G6PD gene was sequenced through Next Generation Sequencing by a third party vendor: Fulgent.
	The line data includes
	participant_id	Participant ID number as asigned in the clinical study
	sex	Male or female
	% G6PD activity (reference assay)	G6PD activity as determeined by NW Labs reference assay expressed in % activity of the male median					Label	Case definition
	G6PD activity (U/g Hb)	G6PD activity measured by the STANDARD G6PD test (U/g Hb)					Males (m)
	Accuracy against Ref.	TP=True positive TN=True negative FP=False positive FN=False negative	Specimens are classified as per case definitions using the % G6PD activity				G6PDm deficient	G6PD activity ≤ 30% of the adjusted male median
	zygosity	Females can be homozygous_def, heterozygous or homozygous_wt Males can be hemizygous_def or hemizygous_wt					G6PDm normal	G6PD activity > 30% of the adjusted male median
	genotype	Mutation by name, wt refers to normal					Females (f)
	Fulgent G6PD Variant	Mutation assigned by Fulgent					G6PDf deficient	G6PD activity ≤ 30% of the adjusted male median
	Fulgent Variant Classification	Zygosity assigned by Fulgent					G6PDf intermediate	G6PD activity >30-70% of the adjusted male median
							G6PDf normal	G6PD activity > 70% of the adjusted male median

## Sheet: Line data
			STANDARD G6PD test Capillary sample		STANDARD G6PD test Venous EDTA sample		Full gene sequencing data (conducted by Fulgent)
	sex	% G6PD activity (reference assay)	G6PD activity (U/g Hb)	Accuracy against Ref.	G6PD activity (U/g Hb)	Accuracy against Ref.	zygosity	genotype	Fulgent G6PD Variant	Fulgent Variant Classification	Comment
	Female	0.46124	3.5	FP	3.3	FP	Heterozygous	Canton/wt	c.1376G>T p.Arg459Leu	Pathogenic (Canton)
	Female	0.496124	4.7	TP	5	TP	Heterozygous	A-/wt	c.[376A>G;202G>A] p.[Asn126Asp;Val68Met]	Pathogenic
	Female	0.635659	6.2	FN	6.4	FN	Heterozygous;Homozygous	A-/wt	c.[202G>A; 376A>G] p.[Val68Met;Asn126Asp	Pathogenic
	Female	0.635659	5.7	TP	5.8	TP	Heterozygous;Homozygous	A-/wt	c.[202G>A; 376A>G] p.[Val68Met;Asn126Asp]	Pathogenic
	Female	0.643411	5.6	TP	4.5	TP	Heterozygous;Homozygous	A-/wt	c.[202G>A;376A>G] p.[Val68Met;Asn126Asp]	Pathogenic
	Female	0.647287	4.9	TP	4.3	TP	Heterozygous;Homozygous	A-/wt	c.[202G>A; 376A>G] p.[Val68Met;Asn126Asp]	Pathogenic
	Female	0.651163	5.3	TP	5.1	TP	Heterozygous	A-/wt	c.[376A>G;202G>A] p.[Asn126Asp;Val68Met]	Pathogenic
	Female	0.666667	7.1	FN	4	TP	Heterozygous	Gln384His/wt	c.1152G>C p.Gln384His	Unknown Significance
	Female	0.674419	6.5	FN	5.9	TP	Heterozygous	A-/wt	c.[376A>G;202G>A] p.[Asn126Asp;Val68Met]	Pathogenic
	Female	0.705426	6.1	TN	5.3	FP	Heterozygous	A-/wt	c.[376A>G;202G>A] p.[Asn126Asp;Val68Met]	Pathogenic
	Female	0.72093	8	TN	6.1	TN	Heterozygous; Homozygous	A-/wt	c.[202G>A; 376A>G] p.[Val68Met;Asn126Asp]	Pathogenic
	Female	0.744186	6.2	TN	5.9	FP	Heterozygous	A-/wt	c.[202G>A;376A>G] p.[Val68Met;Asn126Asp]	Pathogenic
	Female	0.748062	5.6	FP	3.8	FP	Heterozygous	A-/wt	c.[376A>G;202G>A] p. [Asn126Asp;Val68Met]	Pathogenic
	Female	0.755814	6	FP	6.3	TN	Homozygous_wt	wt	ND	ND
	Female	0.782946	5.9	FP	5.6	FP	Homozygous_wt	wt	ND	ND
	Female	0.782946	9.3	TN	8.3	TN	Homozygous_wt	wt	ND	ND
	Female	0.794574	6.6	TN	6	FP	Homozygous_wt	wt	ND	ND
	Female	0.79845	9.1	TN	8.4	TN	Heterozygous	A-/wt	c.[376A>G;202G>A] p.[Asn126Asp;Val68Met]	Pathogenic
	Female	0.903101	6.5	TN	7.1	TN	Homozygous_wt	wt	ND	ND
	Female	0.903101	7.9	TN	6.8	TN	Homozygous_wt	wt	ND	ND
	Female	0.918605	7.8	TN	6.7	TN	Homozygous_wt	wt	ND	ND
	Female	0.957364	7.5	TN	6.4	TN	Homozygous_wt	wt	ND	ND
	Male	0.0387597	0.9	TP	1	TP	Hemizygous_def	Mediterranean	c.563C>T p.Ser188Phe	Pathogenic (Mediterranean)
	Male	0.0387597	1.3	TP	1	TP	Hemizygous_def	Mediterranean	c.563C>T p.Ser188Phe	Pathogenic (Mediterranean)
	Male	0.108527	1.2	TP	1.1	TP	Hemizygous_def	A-	c.[376A>G; 968T>C] p.[Asn126Asp; Leu323Pro]	Pathogenic
	Male	0.147287	2.2	TP	1.5	TP	Hemizygous_def	A-	c.[202G>A;376A>G] p.[Val68Met;Asn126Asp]	Pathogenic
	Male	0.348837	5.1	TN	3.4	FP	Hemizygous_def	A-	c.[376A>G;202G>A] p.[Asn126Asp;Val68Met]	Pathogenic
	Male	0.682171	5.9	TN	4.6	TN	Hemizygous_wt	wt	ND	ND
	Male	0.689922	6.7	TN	6.7	TN	Hemizygous_wt	wt	ND	ND
	Male	0.75969	5.5	TN	5.6	TN	Hemizygous_wt	wt	ND	ND
	Male	0.771318	6.6	TN	5.5	TN	Hemizygous_wt	wt	ND	ND
	Male	0.775194	6.4	TN	6.4	TN	Hemizygous_wt	wt	ND	ND
	Male	0.775194	8.1	TN	6.8	TN	Hemizygous_wt	wt	ND	ND
	Male	0.782946	6.8	TN	6.7	TN	Hemizygous_wt	wt	ND	ND
	Male	0.790698	9.1	TN	7.1	TN	Hemizygous_wt	wt	ND	ND
